# Supplementary material for: Experimental validation of novel genes predicted in the un-annotated regions of the Arabidopsis genome
Source: BMC Genomics. 2007 Jan 17;8:18. doi: 10.1186/1471-2164-8-18 (PMC1783852; doi:10.1186/1471-2164-8-18)
Supplement: Additional File 1 — Primer sequences used for promoter cloning. Contains primer sequences used to clone 6 promoters and used for promoter-reporter analysis. Gateway compatible adapter sequences are shown in lowercase and promoter specific sequences are indicated by uppercase letters. Plain text file. [file 1471-2164-8-18-S1.txt]

Moskal, et al. Primers used for promoter-reporter analysis. 

For At.chr1.12.123; aaaaagcaggctCACATCGACTCGAACATTGG and agaaagctgggtCCGAACAACAACCGAAGAGAAG. 
For At.chr1.14.155; aaaaagcaggctTTGCACACATGCCATCAATA and agaaagctgggtGAGACGACGACGGCTTTATC. 
For At.chr1.14.398; aaaaagcaggctTTAGTTGGTTCGCTGGCTTT and gaaagctgggtTTCTTGGACAGGGTCTTCCTCA. 
For At.chr1.15.107; aaaaagcaggctGATTCCCACTCCTGTCTTTCC and agaaagctgggtTTGCTTCAGCTTCTTCGACA. 
For At.chr1.15.120; aaaaagcaggctGAAGGAAATCACACCGATGG and agaaagctgggtACCCTGAAGTATCCTTGGTTCTG. 
For At.chr1.15.124; aaaaagcaggctATTTGTGCAAAAGGCCAAAG and agaaagctgggtACCCTGAAGTATCCTTGGTTCTG.


Gateway compatible adapter sequences are shown in lowercase and promoter specific sequences 
are indicated by uppercase letters.

To analyze the expression of a selection of intergenic genes, we cloned ~ 2 kb of putative 
promoter region upstream of 6 intergenic Twinscan predictions (At.chr1.12.123, At.chr1.14.155,
 At.chr1.14.398, At.chr1.15.107, At.chr1.15.120, and At.chr1.15.124) and used these promoters 
to drive in planta expression of the GUS and GFP reporter genes
